# Supplementary material for: Early Detection and Classification of Gibberella Zeae Contamination in Maize Kernels Using SWIR Hyperspectral Imaging and Machine Learning
Source: Sensors (Basel). 2026 Mar 14;26(6):1834. doi: 10.3390/s26061834 (PMC13030761; doi:10.3390/s26061834)
Supplement: Supplementary file 1 [file sensors-26-01834-s001.zip]

Archive with 1 entries (1 files):
- sensors-4146122-supplementary.pdf
